# Supplementary material for: Sensitive Non-Enzymatic Glucose Electrochemical Sensor Based on Electrochemically Synthesized PANI/Bimetallic Oxide Composite
Source: Polymers (Basel). 2022 Jul 27;14(15):3047. doi: 10.3390/polym14153047 (PMC9370187; doi:10.3390/polym14153047)
Supplement: Supplementary file 1 [file polymers-14-03047-s001.zip]

Archive with 1 entries (1 files):
- polymers-1780479-supplementary.doc-7.27.pdf
